# Supplementary material for: Identification of Immune-Related Key Genes in Ovarian Cancer Based on WGCNA
Source: Front Genet. 2021 Nov 15;12:760225. doi: 10.3389/fgene.2021.760225 (PMC8634599; doi:10.3389/fgene.2021.760225)
Supplement: Supplementary file 1 [file Table2.XLSX]

## Sheet: Sheet1
TABLE 2 Functional enrichment analyses of 14 key genes.
Category	ID	Description	P.adjust	Genes
Biological process	GO:0042110	T cell activation	3.88e-07	IFNG, PLA2G2D, CCR2, LAX1, LY9, IRF4, THEMIS, KLRC4-KLRK1
Biological process	GO:0030098	lymphocyte differentiation	1.31e-06	IFNG, PLA2G2D, CCR2, LY9, IRF4, FCRL3, THEMIS
Biological process	GO:0030217	T cell differentiation	4.26e-06	IFNG, PLA2G2D, CCR2, LY9, IRF4, THEMIS
Biological process	GO:0046631	alpha-beta T cell activation	1.04e-05	IFNG, PLA2G2D, CCR2, LY9, IRF4
Biological process	GO:0050863	regulation of T cell activation	1.29e-05	IFNG, PLA2G2D, CCR2, LAX1, IRF4, KLRC4-KLRK1
Molecular function	GO:0140375	immune receptor activity	0.00643	CCR2, IL9R, KLRC4-KLRK1
Molecular function	GO:0005126	cytokine receptor binding	0.0249	IFNG, FASLG, CCR2
Molecular function	GO:0004896	cytokine receptor activity	0.0323	CCR2, IL9R
Molecular function	GO:1990782	protein tyrosine kinase binding	0.0323	FCRL3, TRAT1
KEGG pathway	hsa04060	Cytokine-cytokine receptor interaction	0.00333	IFNG, FASLG, CCR2, IL9R
KEGG pathway	hsa04650	Natural killer cell mediated cytotoxicity	0.00415	IFNG, FASLG, KLRC4-KLRK1
KEGG pathway	hsa05143	African trypanosomiasis	0.00569	IFNG, FASLG
KEGG pathway	hsa05330	Allograft rejection	0.00569	IFNG, FASLG
KEGG pathway	hsa05332	Graft-versus-host disease	0.00569	IFNG, FASLG
KEGG pathway	hsa04940	Type I diabetes mellitus	0.00569	IFNG, FASLG
KEGG pathway	hsa05144	Malaria	0.0066	IFNG, KLRC4-KLRK1
KEGG pathway	hsa05142	Chagas disease	0.0236	IFNG, FASLG
KEGG pathway	hsa04659	Th17 cell differentiation	0.0236	IFNG, IRF4
KEGG pathway	hsa05160	Hepatitis C	0.0391	IFNG, FASLG
GO, Gene Ontology; KEGG, Kyoto Encyclopedia of Genes and Genomes.
