# Supplementary material for: Identification of Immune-Related Key Genes in Ovarian Cancer Based on WGCNA
Source: Front Genet. 2021 Nov 15;12:760225. doi: 10.3389/fgene.2021.760225 (PMC8634599; doi:10.3389/fgene.2021.760225)
Supplement: Supplementary file 3 [file Table1.XLSX]

## Sheet: Sheet1
Table 1 Clinical Characteristics of the Study Participants.
Characteristics		Total	%
Age at diagnosis(y)		59.52(30∼87)
Stage	I	1	0.265957
	II	22	5.85106
	III	293	77.9255
	IV	57	15.1596
	NA	3	0.797872
Grade	G1	1	0.265957
	G2	44	11.7021
	G3	320	85.1064
	G4	1	0.265957
	GB	2	0.531915
	GX	6	1.59574
	NA	2	0.531915
Sample type	Primary	371	98.6702
	Recurrent	5	1.32979
Disease type	Serous cystadenocarcinoma, NOS	373	99.2021
	Papillary serous cystadenocarcinoma	3	0.797872
